# Supplementary material for: Diagnostic accuracy of in-house real-time PCR assay for Mycobacterium tuberculosis: a systematic review and meta-analysis
Source: BMC Infect Dis. 2019 Aug 8;19:701. doi: 10.1186/s12879-019-4273-z (PMC6686366; doi:10.1186/s12879-019-4273-z)
Supplement: Supplementary file 1 — Raw data. (XLSX 11 kb) [file 12879_2019_4273_MOESM1_ESM.xlsx]

## Sheet: Sheet1
Author, year	country	study design	Type of test(target sequence)	Respirtory spescimen	Non-respirtory spescimen	Quality	TP	FP	FN	TN
Gallo,J.F 2016	Brazil	Cross-sectional	mpt64	sp		High	1347	4	4	96
Lira,L.A.S 2012	Brazil	Case-control	IS6110	sp		low	58	2	8	97
Barletta, F 2014	Peru	Cross-sectional	IS6110	sp		High	79	1	5	24
Chaidir, L 2013	Indonesia	Case-control	IS6110		csf	Moderate	94	46	8	59
Inoue, M 2011	Singapore	Cross-sectional	IS6110	sp	csf,pf,ti	Moderate	43	3	8	116
Lee, H. S 2011	Korea	Case-control	senX3-regX3	ti	ti	low	47	1	16	65
Miller, M. B 2011	USA	Cross-sectional	IS6110	sp,ba,bal,ti		Moderate	26	2	3	58
Miller, M. B 2011	USA	Cross-sectional	IS6110		In,ab,pf,ti	Moderate	4	2	4	13
Sanjuan-Jimenez, R 2015	Spain	Case-control	senX3-regX3	sp,ba,bal		Moderate	59	0	7	59
Sanjuan-Jimenez, R 2015	Spain	Case-control	IS6110	sp,ba,bal		Moderate	83	8	3	51
Sanjuan-Jimenez, R 2015	Spain	Case-control	senX3-regX3(ep)		pf,In,ur,csf,ar	Moderate	6	0	4	10
Sanjuan-Jimenez, R 2015	Spain	Case-control	IS6110(ep)		pf,In,ur,csf,ar	Moderate	9	1	1	9
Rozales, F. P. 2014	Brazil	Cross-sectional	IS6110	sp,bal		High	41	7	1	75
Rao, P. 2016	India	Cross-sectional	16sRNA	sp		High	44	2	0	54
Darban-Sarokhalil, D.2012	Iran	Cross-sectional	cyp141	sp		High	101	3	11	132
Aggarwal, M.2012	India	Case-control	16s rRNA		csf	low	12	14	6	48
Albuquerque, Y. M 2014	Brazil	Cross-sectional	IS6110	sp		High	41	1	6	92
De Lyra, J. M. A 2014	Brazil	Cross-sectional	IS6110	sp		High	11	3	0	88
